# Supplementary material for: Tracing the active genetic diversity of Microcystis and Microcystis phage through a temporal survey of Taihu
Source: PLoS One. 2020 Dec 28;15(12):e0244482. doi: 10.1371/journal.pone.0244482 (PMC7769430; doi:10.1371/journal.pone.0244482)
Supplement: S1 Table — Table of environmental parameters measured with each sample collected and the associated biplot scores for the RpoB canonical correspondence analysis. (XLSX) [file pone.0244482.s004.xlsx]

## Sheet: Environmental_Parameters
	Date	Time	Latitude	Longitude	WaterTem(ºC)	EC(μS/cm)	TDS(g/L)	Sal(‰)	pH	NTU	YSI-CHL(μg/L)	PC (cells/mL)	DO(%)	DO(mg/L)	SD(cm)	WaterDep(m)	TN (mg/L)	TDN (mg/L)	NH4 (mg/L)	TP (mg/L)	TDP (mg/L)	PO4 (mg/L)	CHLa (μg/L)
T06_1	2014-06-07	09:12:00	120.191	31.5132	24.8	670	0.437	0.33	8.19	13.3	15.2	2831	113.9	9.43	40	2	2.973	2.501	0.07699	0.09241	0.02807	0.005138	40.176
T06_2	2014-06-07	17:26:00	120.221	31.4175	27.87	712	0.439	0.33	8.77	26.4	45.1	11107	128.7	10.08	15	1.2	17.2275	1.8277	0.07595	1.176	0.02893	0.006262	959.76
T06_3	2014-06-07	16:47:00	120.229	31.3944	26.87	689	0.433	0.32	9.08	10	22.4	5050	145	11.56	40	1.8	9.38725	1.9904	0.07084	0.5145	0.02662	0.004603	370.289
T06_4	2014-06-07	08:34:00	120.188	31.4361	23.72	637	0.424	0.32	8.35	19.5	6.7	7456	106.7	9.01	45	2.4	3.5454	2.0882	0.06772	0.1355	0.02742	0.00949	54.0144
T06_5	2014-06-07	09:49:00	120.116	31.4472	25.31	632	0.408	0.3	7.94	18.1	11.1	1374	54.4	4.46	30	2.8	10.7713	3.8934	0.8271	0.72775	0.0927	0.06937	368.28
T06_7	2014-06-07	12:11:00	120.18	31.3383	25.32	608	0.392	0.29	8.31	21.8	4.8	2125	113.5	9.31	30	2.6	2.3789	1.7879	0.07586	0.07715	0.01016	0.01198	27.342
T06_9	2014-06-07	11:07:00	119.945	31.3145	26.45	699	0.442	0.33	8.18	23.2	17	2516	90.4	7.26	20	1.5	4.0214	3.181	0.9275	0.2145	0.0927	0.06094	48.2112
T07_1	2014-07-03	13:17:00	120.191	31.5132	26.03	620	0.359	0.29	8.75	20.8	5	2482	106.7	8.64	30	2.4	1.7807	1.3999	0.08448	0.06017	0.02	0.005592	18.7488
T07_2	2014-07-03	12:31:00	120.221	31.4175	27.26	665	0.415	0.31	8.9	143.8	17.4	62212	98.3	7.79	0	1.5	4.2105	1.1657	0.1193	0.2333	0.01665	0.002751	119.328
T07_3	2014-07-03	17:53:00	120.229	31.3944	27.96	691	0.425	0.32	9.73	24.6	7.6	10098	145	11.34	30	2.1	1.9438	1.0399	0.05467	0.09402	0.01925	0.01256	46.872
T07_4	2014-07-03	08:42:00	120.188	31.4361	24.64	647	0.423	0.32	9.03	39.4	5.9	9534	99.9	8.29	30	2.7	4.94275	1.0556	0.1383	0.229225	0.01827	0.004176	319.92
T07_5	2014-07-03	13:46:00	120.116	31.4472	25.24	590	0.382	0.28	8.99	25.3	13	2304	76	6.24	30	3.2	3.2955	2.7805	0.3375	0.1216	0.03639	0.02131	38.13
T07_6	2014-07-03	14:38:00	120.028	31.45	26.69	558	0.351	0.26	9.01	21	15.9	7035	136	10.91	40	2	4.8553	4.0715	1.3125	0.1744	0.07449	0.05445	40.6224
T07_8	2014-07-03	14:54:00	120.032	31.3976	27.85	570	0.352	0.26	9.11	18.5	4	6043	113.9	8.93	60	2.5	5.2393	4.6168	1.304	0.1739	0.07786	0.05817	42.408
T08_1	2014-08-14	08:00:00	120.191	31.5132	26.7	543	0.342	0.25	9.57	57.9	12	22185	82.6	6.6	35	2.5	1.3819	0.714	0.09428	0.1622	0.08021	0.04986	74.5767
T08_2	2014-08-14	06:50:00	120.221	31.4175	26.47	557	0.352	0.26	8.98	51.5	8	18561	29.1	2.33	40	1.5	2.3952	1.3528	0.6521	0.2032	0.037	0.01944	71.6137
T08_4	2014-08-14	07:30:00	120.188	31.4361	26.7	557	0.351	0.26	9.38	37.7	10.8	21232	92.3	7.38	50	2.9	1.5468	0.5296	0.06308	0.1521	0.03696	0.0149	89.2242
T08_5	2014-08-14	08:30:00	120.116	31.4472	26.65	552	0.348	0.26	9.38	71.3	18.6	36136	58	4.64	25	3.1	21.5205	1.2884	0.2833	2.132	0.06059	0.0355	3257.6
T08_8	2014-08-14	09:30:00	120.032	31.3976	26.61	467	0.294	0.22	9.32	41.3	12.7	21316	84.7	6.79	40	2.7	2.7158	1.63	0.6058	0.3238	0.1879	0.162	100.719
T09_1	2014-09-09	14:15:00	120.191	31.5132	27.37	542	0.337	0.25	10.03	28.2	21.6	10618	126.2	9.98	40	2.6	1.3274	0.5202	0.07014	0.1704	0.07458	0.0596	57.1392
T09_3	2014-09-09	18:14:00	120.229	31.3944	27.6	524	0.324	0.24	9.96	31.4	10.6	8714	121.6	9.57	30	2.2	4.5225	0.581	0.1088	0.4505	0.06666	0.05275	249.593
T09_4	2014-09-09	13:52:00	120.188	31.4361	27.41	532	0.331	0.24	9.6	33.2	12.5	9345	117.9	9.32	40	3	1.3868	0.5342	0.08692	0.204	0.06855	0.05765	50.8896
T09_5	2014-09-09	14:43:00	120.127	31.4461	28.25	515	0.315	0.23	9.76	881.9	82.6	239256	67.7	5.27	0	2.7	48.1735	1.3059	0.3629	11.686	0.0343	0.05883	16182
T09_6	2014-09-09	15:12:00	120.028	31.45	27.38	470	0.292	0.21	9.88	27.3	15.3	32381	139.5	11.03	20	2.2	17.788	1.2174	0.4232	1.70825	0.04874	0.02924	3414.96
T09_7	2014-09-09	16:57:00	120.18	31.3383	27.12	482	0.301	0.22	9.94	25	12.6	15009	159	12.63	30	3.1	39.328	0.673	0.1618	4.2445	0.04517	0.02731	1204.72
T09_8	2014-09-09	15:33:00	120.032	31.3976	27.55	486	0.301	0.22	9.98	57.6	17.7	29456	151.5	11.94	20	2.7	7.011	1.1654	0.1229	0.62525	0.08003	0.05776	307.123
T10_1	2014-10-08	08:15:00	120.191	31.5132	21.29	492	0.344	0.26	9.38	34.2	34.2	4989	68.6	6.07	30	2.4	1.3654	0.7663	0.09688	0.1408	0.06356	0.05367	32.587
T10_2	2014-10-08	13:30:00	120.221	31.4175	21.91	473	0.327	0.24	10.05	48.5	15.3	4267	32.1	2.81	25	1.5	12.6625	0.6351	0.1233	1.19875	0.05569	0.0443	1037.88
T10_3	2014-10-08	13:15:00	120.229	31.3944	22.71	469	0.319	0.24	9.94	79.1	23.2	43149	76.8	6.6	20	2.3	20.8605	0.5778	0.0863	1.9245	0.03186	0.02103	1622.11
T10_4	2014-10-08	07:45:00	120.188	31.4361	20.69	475	0.337	0.25	9.52	43.1	13	8814	103.2	9.25	30	2.8	1.2419	0.6559	0.1401	0.1368	0.05522	0.04409	29.686
T10_6	2014-10-08	09:30:00	120.028	31.45	21.47	512	0.357	0.27	9.17	23.1	22.9	3006	97.6	8.61	40	2	2.9154	2.5645	0.55	0.1817	0.09806	0.08226	37.4976
T10_7	2014-10-08	11:45:00	120.18	31.3383	22.2	467	0.321	0.24	9.77	47	20.5	13945	32.8	2.85	25	3.1	20.3388	0.622	0.1307	1.905	0.03669	0.02635	1507.58
T10_9	2014-10-08	10:30:00	119.945	31.3145	21.7	479	0.322	0.25	9.21	85.9	31.3	15407	21.9	1.93	10	2	3.8742	2.0956	0.3822	0.3737	0.07288	0.05765	97.5384

## Sheet: Biplot_scores
	Sample month	Time of Day	Latitude	Longitude	WaterTem(ºC)	EC(μS/cm)	TDS(g/L)	Sal(‰)	pH	NTU	YSI-CHL(μg/L)	PC (cells/mL)	DO(%)	DO(mg/L)	SD(cm)	WaterDep(m)	TN (mg/L)	TDN (mg/L)	NH4 (mg/L)	TP (mg/L)	TDP (mg/L)	PO4 (mg/L)	CHLa (μg/L)
CCA1	0.76293	-0.196966	0.01678	0.25775	-0.08995	-0.75485	-0.76397	-0.7783	0.72847	0.20082	0.1687	0.25999	-0.15875	-0.15537	0.06782	0.1665	0.24716	-0.4565	-0.09521	0.27033	0.38938	0.45073	0.25736
CCA2	0.157993	0.04875	-0.283468	-0.022663	-0.233331	-0.096925	-0.038933	-0.024341	-0.005291	0.217235	0.263567	0.219188	-0.164263	-0.148079	-0.185204	-0.222213	0.191121	0.246622	0.250492	0.19516	-0.064186	0.016145	0.312276
CCA3	-0.0574714	0.271252	-0.124751	-0.101674	0.443685	0.0244819	-0.100933	-0.103311	0.118558	0.166432	0.0488177	0.165767	0.0640702	0.0192544	0.288811	0.0326088	0.217177	0.379779	0.445877	0.191774	-0.0009386	0.0156016	0.12714
CCA4	0.38762	0.0362	0.43976	-0.2891	-0.47861	-0.25976	-0.14147	-0.12901	0.35354	0.0411	0.16634	0.01706	-0.44384	-0.43658	-0.28623	-0.01067	0.37784	-0.42299	-0.36079	0.18888	-0.28563	-0.23845	0.06701
CCA5	0.0255	0.01078	0.04934	0.35815	-0.29242	0.02473	0.08569	0.11727	-0.02466	-0.16171	-0.03849	-0.24415	-0.04318	-0.02356	0.25965	-0.22088	-0.45259	0.20723	0.09735	-0.34382	0.22626	0.22821	-0.29824
CCA6	-0.027928	-0.100897	0.183027	0.085761	0.252355	0.069216	0.002833	-0.007928	0.100767	0.460187	0.363654	0.492615	-0.315253	-0.350686	-0.276561	0.062377	0.078532	-0.248819	-0.231904	0.259906	-0.197666	-0.131759	0.404216
