# Supplementary material for: Tracing the active genetic diversity of Microcystis and Microcystis phage through a temporal survey of Taihu
Source: PLoS One. 2020 Dec 28;15(12):e0244482. doi: 10.1371/journal.pone.0244482 (PMC7769430; doi:10.1371/journal.pone.0244482)
Supplement: S2 Table — Sequences of RpoB, McyA, and terminase genotypes identified and analyzed. (XLSX) [file pone.0244482.s005.xlsx]

## Sheet: rpoB
>k141_1009356 trimmed (+1)		EQVDYVCVSPVQIVSVATSLIPFLEHDDANRALMGSNMQRQAVPLLCPERPLVGTGLEAQAARDSGIVIVSRTNGVVSYVDANRIRIKVADEDKEIFGKSEIEYEIQKYQRSN
>k141_1073978 trimmed (+1)		KLLRAIFGEKARDVRDNSLRVPNGEKGRVVDVRVFTREQGDELPPGANMVVRVYVAQKRKIQVGDKMAGRHANKGIISRILPLEDMPYLPDGRPVDIVLNPLGVPSRMNVGQVFECLLGWAGENLGVRFKITPFD
>k141_110590 trimmed (-1)		PKYNVDEAKRRDSTYAVQMYVPTRLIDKETGEIKEQEVFIGDLPLMTDRGTFIINGAERVIVNQIVRSPGVYYKSETDKNGRRTYNASLIPNRGAWLKFETDKNGMVWVRIDKTRKLSAQVLLKAIGL
>k141_1109438 trimmed (-1)		VRDIHPSHHGRICPVETPEGPNAGLIGSLATYARVNDYGFIESPCYAVENGRVRYDLPVKYLTADEEDNLRVAPGDVATDENGYILGETIPVRYRQGFSTTSPEQVVR
>k141_1240211 trimmed (+1)		VSSALVTIMNNLTFNLLPDLIEIQHSSFRCFLEEGLIEELNSFSPISDYTGKLELHFLGQDYRLKEPKYNVDEAK*RDSTYSVQMYVP
>k141_1251820 trimmed (+1)		NLDERGIIRIGAWVEASDILVGKVTPKGESDQPPEEKLLRAIFGEKARDVRDNSLRVPNGEKGRVVDVRVFTREQGDELPPGANMVVRVYVAQKRKIQVGDKMAGRHGNKGIISRILPLEDMPYLPDGRPVDIGLNPLGVPSRMNVGQVFECLLGWAGENLGVRFKITPFDEMYGEEASRLTVH
>k141_1328844 trimmed (-1)		VFECLLGWAGENLGVRFKITPFDEMYGEEASRLTVHGLLENASKKSYCECVFK*EHAGKVTVYDGRIV*PFDRPVTVGMAYMLKLVHLVDDKIHARSTGPYSLVTQQPLGGKAQQ
>k141_160172 trimmed (-1)		AIDYLINLEFDIGNTDDIDHLGNRRVRSVGELLQNQVRVGLNRLERIIRERMTVSESQNLTPASLVNPKPLVAAIKEFFG
>k141_168321 trimmed (+1)		IQKYQRSYLYTCLN*RPLVYQGEQVVPGQILADGSATEGGEIALGQNILVAYMPWEGYNYEDAILISERLVAQDVYTSIHIEKYEIEARQTKLGPEEITREIPNVGEDALRNLDERGIIRIGAWVEASDILVGKVTPKGESDQPPEEKLLRAIFGEKARDVRDNSLRVPNGEKGRVVDVRVFTREEGDELPPEA
>k141_171089 trimmed (-1)		VSSALVTIMNNLTFNLLPDLIEIQHSSFRWFLEEGLIEELNSFFPISDYTGKLELHFRVQDYRLKEPKYNVDEAKRRDSSYSVQMYVPTRLINKETGENIEQEVFIGDLPLMTERGTFIINGAERVIVNQIVRSPGVYYKAEIDKNGRRTYSASLIPNRGAWLKFETDKNGLVWVRIDKTRKLSAQVLLKAIGLSDNEIFDSLRHPEFYQKTLDKEGNPSEEEALLDLYRKLRPGEPPTVTGGQQLLESRFFDNKRYDLGRVGRYKLNKKLRLNVPDNQRVLTTTDILSAID
>k141_191172 trimmed (+1)		EFFGSSQLSQFMDQTNPLAELTHKRRISALGPGGLTRERAGFAVRDIHPSHHGRICPVETPEGPNAGLIGSLATYARVNDYGFIETPCYVVENGRVRYDLPVKYLTADEEDDLRVAPGDVATDENGYILGETIPVRYRQEFSTTSPEQVDYVCVSPVQIVSVATSLIPFLEHDDANRALMGSNMQRQAVPLLRPERPLVGTGLEAQAA
>k141_317495 trimmed (+1)		TDENGYILGETIPVRYRQEFSTTSPQQVDYVCVSPVQIVSVAALLIPLIEHDDANRALMGSNMQRQAVPLLRPERPLVGTGLEAQAARDSGMVIVSRTNGVVSYVDANRIRIKVADEDKEIFGKSEIEYEIQKYQRSNQDTCLNQRPLVYQGEQVVPGQILADGSATEGGEIALGQNILVAYMPWEGYNYEDAILISERLVAQDVYTSIHIEKYEIEARQTKLGPEEITREIPNVGEDALRNLDERG
>k141_317600 trimmed (-1)		ENLGVRFKITPFDEMYGEEASRLTVHGLLESASKKPNRDWVFKEEHAGKVTVYNGRTGEPFDRPFPVGMAYMLNLVHLVDDKIHARSTGPYSLVTQQPLGGKAQQGGQRFGEMEVWALEAYGAAYTLQELLTVKSDDMQGRNEALNAIVKGKPIPRPGTPESFKVLMRELQSLGLDIA
>k141_325693 trimmed (-1)		WLKFETDKNGLVWVRIDKTRKLSAQVLLKAIGLSDNEIFDSLRHPEFYQKTLDKEGNPSEEEALLDLYRKLRPGEPPTVTGGQQLLESRFFDNKRYDLGRVGRYKLNKKLRLNVPDNQRVLTTTDILSAIDYLINLEFDIGNIDDIEQLGNRRVCSVGELLQN*VRVGLNRSERIIRERMTVSESQNLTPASLVNPKPLVAAIKEFFGSSQLSQFMDQTNPLAELTHKRRISALGPGGLTRERAGFAVRDIHPSHHGRICPVETPEGPNAGLIGSLATYARVNDYGFIETPCY
>k141_336115 trimmed (-1)		LGIPAEPLFRSPVSIDVGNDPMVIVSRTNAVVSYVDANRIRIKVADEDKEIFGKSEIEYEIQKYQRSNQDTCLNQRPLVYQGEQVVPGQILADCSATEGGEIALGQNILVAYMPWEG
>k141_351381 trimmed (-1)		VRYRQEFSTTSPEQVDYVCVSPVQIVSVATSLIPFLEHDDANRALMGSNMQRQAVPLLRPERPLVGTGLEAQAARDSGMVIVSRTNGVVSYVDANRIRIKVADEDKEIFGKSEIEYEIQKYQRSNQDTCLNQRPLVYQGEQVVPGQILADGSATEGGEIALGQNILVAYMPWEGYNYEDAILISERLVAQDT
>k141_356641 trimmed (-1)		WVFKEEHAGKVTVYDGRTGEPFDRPVTVGMAYMLKLVHLVDDKIHARSTGPYSLVTQQPLGGKAQQGGQRFGEM*FFAFEAYGSAYTLQELLTV*SYDMQGRNEALDSIVIGKPLSRPGRPESIKVLMRELQSLCLDIAVHKVENAPDGTSRDVEVDLMVDVVRRAPAGP
>k141_357054 trimmed (+1)		GRHEALNAIVKGKPIPRPGTPESFKVLMRELQSLGVDIAVHKVENAPDGTSRDVEVDLMVDVVRRAPSRPTY
>k141_360033 trimmed (-1)		ASKKPNRDWVFKEEHAGKVTVYDGRTGEPFDRPVTVGMAYMLKLVHLVDDKIHARSTGPYSLVTQQPLGGKAQQGGQRFGEMEVWALEAYGAAYTLQELLTVKSDDMQGRNEALNAIVKGKPIPRPGTPESFKVLMRELQSL
>k141_365967 trimmed (+1)		QILADGSATEGGEIALGQNILVAYMPWEGYNYEDAILISERLVAQDTYTSIHIEKYEIEARQTKLGPEEITREIPNVGEDALRNLDERGIIRIGAWVEASDILVGKVTPKGESDQPPEEKLLRAIFGEK
>k141_382013 trimmed (+1)		ETPCYVVENGRVRYDLPVKYLTADEEDDLRVAPGDVATDENGYILGATIPVRYRQEFSTTSPEQVDYVCVSPVQIVSVVPYIINNNDHDHDNLALIRSNMQRQAVPLLRPERPLVG
>k141_391800 trimmed (-1)		HCSLISDRRYRVISPCNPMNNLTFNLLPDLIEIQHSSFRWFLEEGLIEELNSFSPISDYTGKLELHFLGQDYRLIEPKYNVDEAKRRDSTYSVQMYVPTRLINKETGENIEQEVFIGDLSMMTERETFIINGAERVIVNQIVRSPGVYYKAEIDKNGRRTYSASLIPNRGAWLKFETDKNGLVWVRIDKTRKLSAQVLLKAI
>k141_405128 trimmed (+1)		IETPCYAVENGRVRYDLPVKYLTADEEDDLRVAPGDVATDENGYILGETIPVRYRQEFSTTSPEQVDYVCVSPVQIVSVATSLTPFLEHDDANRALMGSNMQRQAVPLLRPERPLVGTGLEAQAARDSGMVIVSRTNGVVSYVDANRIRIKVADEDKEIFGKSEIEYEIQKYQRSNQDTCLNQRPLVYQGEQVVPGQILADGSATEGGEIALGQNILVAYMPWEGYNYEDAILISERLVAQDVYTSIHIEKYEIEARQTKLGPEEITREIPNVGEDALRNLDERGIIRIGAWVEASDILVGKVTPKGESDQPPEEKLLRAIFGEKARDVRDNSLRVPNGEKGRVVDVRVFTREQGDELPPGANMVVRVYVAQKRKIQVGDKMAGRHGNKGIISRILPLE…
>k141_409081 trimmed (-1)		PASLVNPKPLVAAIKEFFGSSQLSQFMDQTNPLAELTHKRRISALGPGGLTRERAGFAVRDIHPSHHGRICPVETPEGPNAGLIGSLATYARVNDYGFIETPCYAVENGRVRYDLPVKYLTADEEDDLRVAPGDVATDENGYILGETIPVRYRQEFSTTSPEQVDYVCVSPVQIVSVATSLIPFLEHDDANRALMGSNMQRQAVPLLRPERPLVGTGLEAQAARDSGMVIVSRTNGVVSYVDANRIRIKVADQDKEIFGKSEIEYEIQKYQRSNQDTCLNQRPLVYQGEQVVPGQILADGSATEGGEIALGQNILVAYMPWEGYNYEDAILISERLVAQDTYTSIHIEKYEIEARQTKLGPEEITREIPNVGEDALRNLDERGIIRIGAWVEASDILVG…
>k141_418573 trimmed (-1)		AILISERLVSQDTYTSIHIKKYEKQARQTKLGPEEITM*IPNGGGDALRNLDERGIIRIGAWVEASDILVGKVTPKGESDQPPEEKLLRAIFGEKARDVRDNSLRVPNGEKGRVVDVRVFTREQGDELPPGANMVVRVYVAQKRKIQGGDKMAGRHGNKGIISRILPLEDMPYLPDGRPVDIVLNPLGVPSRMNVGQVFECLLGWAGENLGVRFKITPFYAMYGEEASRLTVHGLLENASKKPNRDWVFKE*HAGKVTVYDGRTGEPFDRPVTVGMAYMLKLVHLVDDKIHARSTGPYSLVTQQPLGGKAQQGGQ
>k141_427967 trimmed (-1)		LTAH*YPTVAIVSSALVTIMNNLTFNLLPDLIEIQHSSFRWFLEEGLIEELNSFSPISDYTGKLELHFLGQDYRLKEPKYNVDEAKRRDSTYSVQMYVPTRLINKETGENIEQEVFIGDLPLMTERGTFIINGAERVIVNQIVRSPGVYYKAEIDKNGRRTYSASLIPNRGAWLKFETDKNGLVWVRIDKTRKLSAQVLLKAIGLSDNEIFDSLRHPEFYQKTLDKEGNPTEEEALLDLYRKLRPGEPPTVTGGQQLLESRFFDNKRYDLGRVGRYKLNKKLRLNVPDNQRVLTTTDILSAIDYLINLEFDIGNTDDIDHLGNRRVRSVGELLQNQVRVGLNRLERIIRERMTVSESQNLTPASLVNPKPLVAAIKEFFG
>k141_478251 trimmed (+1)		TGPFPGQTARSKVVNASFMGQFRYFFGFSPLSHLIVLTDPLAELTHKLRISALGPGGLTRERAGFAVRDIHPSHHGRICPVENPEGPNAGLIGSLATYARVNDYGFIETPCYVVENGRVRYDLPVKYLTADEEDDLRVAPGDVATDENGYILGETIPVRYRQEFS
>k141_479739 trimmed (-1)		DQTNPLAELTHKRRISALGPGGLTRERAGFAVRDIHPSHHGRICPLEFSHGPTAGLIGSLATYARVNDYGFIETPCYVVENGRVRHHLPVKYLTADEEDDLRVAPGDVATDENGYILGETIPVRYRQEFSTTSPEQVDYVCVSPVQIVSVATSLIPFLEHDDANRALMGSNMQRQAVPLLRPERPLVGTGLEAQAARDSGMVIVSRTNGVVSYVDANRIRIKVADEDKEIFGKSE
>k141_492667 trimmed (+1)		QNLTPSSLVYPKPLVAAIIDFFGSSHLPQFMDQTNPLAELTHKRRISALGPGGLTRERAGFAVRDIHPSHHGRICPVETPEGPNAGLIGSLATYARVNDYGFIETPCYAVENGRVRYDLPVKYLTADEEDDLRVAPGDVATDENGYILGETIPVRDRQEFSTTSPEQVDYVCVSP
>k141_557953 trimmed (+1)		KTRKLSAQVLLKAIGLSDNEIFDSLRHPEFYQKTLDKEGNPSEEEALLDLYRKLRPGEPPTVTGGQQLLESRFFDNKRYDLGRVGRYKLNKKLRLNV
>k141_578238 trimmed (-1)		IITHLKHDDANRALMGSNMQRQAVPLLRPERPLVGTGLEAQAAHDSGMVIVSRTNGVVSYVDANRIRIKVADEDKEIFAKAGTGKEIRNYHPLTQVTS*NRGPLAYQGKKLWPGHF
>k141_634203 trimmed (+1)		GVYYKAEIDKNGRRTYSASLIPNRGAWLKFETDKNGFVWFSIDKTRILSAQVLLKAIGLSDNEIFDSLRHPEFYQKTLDKEGNPSEEEALLDLYRKLRPGEPPTVTGGQQLLESRFFDNKRYDLGRVGRYKLNKKLRLNV
>k141_658691 trimmed (+1)		FMQWDGYIFDDAILIREFLVALDTSPNIHTEKYEIEARQTKLGPEEITREIPNVGEDALRNLDERGIIRIGAWVEASDILVGKVTPKGESDQPPEEKLLRAIFGEKARDVRDNSLRVPNGEKGRVVDVRVFTREQGDELPPGANMVVRVYVAQKRKIQVGDKMAGRHGNKGIISRILPLEDMPYLPDGRPVDIVLNPLGVPSRMNVGQVFECLLGWAGENLGVRFKITPFDEMYGEEASRLTVHGLLENASKKPNRDWVFKEEHAGKVTVYDGRTGEPFDRPVTVGMAYMLKLVHLVDDKIHARSTGPYSLVTQQPLGGKAQQGGQRFGEMEVWALEAYGAAYTLQELLTVKSDDMQGRNEALNAIVKGKPIPRPGTPESFKVLMRELQSL
>k141_670582 trimmed (+1)		GKPIPRPGTPESFKVLMRELQSLGLDIAVHKVENAPDGTSRDVEVDLMVDVGRRAPSRPTY
>k141_671469 trimmed (+1)		QRPLVYQGEQGVPGQILADGSATEGGEIALGQNILVAYMPWEGYNYEDAILISERLVAQDTYTSIHIEKYEIEARQTKLGPEEITREIPNVGEDALRNLDERGIIRIGAWVEASDILVGKVTPKGESDQPPEEKLLRAIFGEKARDVRDNSLRVPNGEKGRVVDVRVFTREQGDELPPGANMVVRVYVAQKRKIQVGDKMAGRHGNKGIISRILHLEDMH*LTDGNP
>k141_723376 trimmed (+1)		SFRWFLEEGLIEELNSFSPISDYTGKLELHFLGQDYRLKEPKYNVDEAKRRDSSYSVQLYVPTRLINKETGENIEQEVFIGDLPLMTERGTFIINGAERVIVN
>k141_727918 trimmed (-1)		IYMLKLVHLVDDKIHARSTVPYSLVTQQPLGGKAQQGGQRFGEMEVWALEAYGAAYTLQELLTVKSDDMQGRNEALNAIVKGKPIPRPGTPESFKVLMRELQSLGLDIAVHKVENAPDGTSRDVEVDLMVDVGRRAP
>k141_734922 trimmed (+1)		PASLVNPKPLVAAIKEFFGSSQLSQFMDQTNPLAELTHKRRISALGPGGLTRERAGFAVRVIHPSHHGRICPVETPEGPNAGLIGSLATYARVNDYGFIETP*YAVENGRVRHDLPVKYLTADEEDDLRVAPGDVATDENGYILGETI
>k141_759036 trimmed (-1)		EIPNVREDALRNLDERGISRSGAWVEASDILVGKVTPKGESDQPPEEKRLRAIFGEKARDVRDNSLRFPNGEKGRVVDVRVWKFPTSVKMPCETSMNAALFASV
>k141_806750 trimmed (+1)		NLDERGIIRIGAWVEASDILVGKVTPKGESDQPPEEKLLRAIFGEKARDVRDNSLRVPNGEKGRVVDVRVFTREQGDELPPGANMVVRVYVAQKRKIQVGDKMAGRHGNKGIISRILPLEDMPYLPDGRPVDIVLNPLGVPSRMNGGQVFECLLGWAGENLGVRFKITPFDEMYGEEASRLTVHGLLENASKKPNRDWVFKEEHAGKVTVYDGRTGEPFDRPVTVGMAYMLKLVHLVDDKIHARSTGPYSLVTQQPLGGKAQQGGQRFGEMEVWALEAYGAAYTLQELLTVKSDDMQGRNEALNAIVKGKPIPRPGTLESFKVLMRELQSLGLDIAVHKVENAPDGTSRDVEVDLMVDVGRRAPSRPTY
>k141_806920 trimmed (+1)		LQELLTVKSDDMQGRNEALNAIVKGKPIPRPGTPESFKVLMRELQSLGLDIAVHKVENAPDGTSRDVEVDLMVDVGRRAPSRPTY
>k141_817581 trimmed (+1)		PAEPLFRSENLGVRFKITPFYEMYGEEASRLTVHGLLENASKKPNRDWVFKEEHAGKVTVYDGRTGEPFDRPVTVGMAYMLKLVHLVDDKIHARSTGPYSLVTQQPLGGKAQQGGQRFGEMEVWALEAYGAAYTLQE
>k141_870692 trimmed (+1)		RIIRERMTVSESQNLTPASLVNPKPLVAAIKEFFGSSQLSQFMDQTNPLAELTHKRRISALGPGGLTRERAGFAVRDIHPSHHGRICPVETPEGPNAGLIGSLATYARVNDYGFIETPCYVVENGRVRYDLPVKYLTADEEDDLRVAPGDVATDENGYILGETIPVRYRQEFSTTSPEQVDYVCVSPVQIVSVATSLIPFLEHDDANRALMGSNMQRQAVPLLRPERPLVGTGLEAQAARDSGMVIVSRTNGVVSYVDANRIRIKVADEDKEIFGKSEIEYEIQKYQRSNQDTCLNQRPLVYQGEQVVPGQILADGSAT
>k141_885567 trimmed (-1)		VSACLLNRSADLEDKEIVVKSEIEYEMQKDQRSNQDTCLNQRPFVYQGDLVVQGQILADGSATEEGEIALRQNNLVAYMPWEGYNYEDAILISERLVAQDVYTSIHIEKYEIEARQTKLGPEEITREIPNVGEDALRNLDERGIIRIGAW
>k141_903793 trimmed (-1)		SHPGRICPVDTPGGPNAGFIGSLATSARVNDYGFIEPPCYALENGRVRYDLPVKYLTADEEDDLRVAPGDVATDENG*ILGETIPVRYRQEFSTTSPEQVDYVCVSPVQIVSVATSLIPFLEHDDANRALMGSNMQRQAVPLLRPERPLVGTGL
>k141_919873 trimmed (+1)		PYLPDGRPVDIVLNPLGVPSRMNVGQVFECLLGWAGENLGVRFKITPFDEMYGEEASRLTVHGLLESASKKPNRDWVFKEEHAGKVTVYDGRTGEPFDRPVTVGMAYMLKLVHLVDDKIHARSTGPYSLVTQQPLGGKAQQGGQRFGEMEVWALEAYGAAYTLQE
>k141_975719 trimmed (-1)		LRGPNGEKGRVVDVRVLTREQGDEFPPGANMVVRVYVAQKRKIQVGDKMAGRHGNKGIISRILPLEDMPYLPDGRPVDIVLNPLGVPSRMNVGQVFECLLGWAGENLGVRFKITPFDEMYGEEASRLTVHGLLESASKKPNRDWVFKEEHAGKVTVYDGRTGEPFDRPVTVGMAYMLKLVH

## Sheet: mcyA
>k141_1014399_trimmed (+1)		QQLLVEWNQTQTSYPDHYCIHQLFEEQVVKTPHAIAVIHGEESLTYEQLNQKANQLAHYLQKLGVKPDELIGICVERSPLMIIGFLGILKAGGAYVPLDTSYPEERIESIINDAEIKILLSQQHLIKNLPKTVNQLICLEQDEDPI
>k141_1033679_trimmed (-1)		AGVAHSYLNRPELTAERFIEARFRPNCRLYRTGDLGRFLPNGDLEYLGRIDYQVKIRGFRIEIGEIENVLAEISDVHENIVLVTTDIETGENRLIAYLVCSPEKQPTIKDIRDHLQRSLPDYMIPSQVVYLDKFPLTANGKIDRKSLPIPEMKRENIGIEFAAPETEIERKLASIWQQVLGVERVGRFDNYFVLGGDSIRSIRVCSLAQAAGFNLKIEQIFTHPILADLATDLETTLQPLSGGKKQDYYQEPFGLIATEDREKLTNIADDAYPLAQLQAGMWFHTEYSQTSTTYQDLFSFRIRIPFNLQVWEQAYSQMFTRHPVLRTAFFLGEFSQPLQAIIKDV
>k141_1040400_trimmed (+1)		ETIEKVYNLYGPSEDTTYSTFSLVKKGATDQPNIGRPIANTQVYILDSLLLPVPMGTMGELYIGGEGLARCYLNQPELTTQKFINNPFVEEVENSSLKLYKTGDLARYLPNGNLEFLGRCDNQVKLRGFRIELGEIEATLETYPQELKTVVRVWEDHQGNKRLVAYLAGDQEKINTEDLRRFLREKLPYYMIPALWVFLDALPLTPNGKVDRQKLPEPEMTLTSKQEFVAPQTKNEQFLAQIWQDVLGVKQVSRYDRFFEIGGDSILSIQVVALARQGGLKITPRQIFQYPSLAELAT
>k141_1045458_trimmed (-1)		DNFNLTFSFHHSILDGWSVASLLTELLQQYLYLLDKKVLPLSPTPALSFRDFVALEKKTVQSPECQNYWQEKLRDVTLTKLPQWSKSNQVNQDWDWLVPISSQVSQGLKQLGKQVGVPLKSVLLAAHFRVLSLLNNQRDIVTGLVSNGRLEAADGEKILGLFLNTLPLRLELSGGPWSDLVKQAFDVERECLSWRRYPLAELQKSGQPLFDTAFNFIHFHVYQGIIGVKDLEVLGGKFFNQTNFTLLANFSLHPLSSQIELTLKYDGNYLGEKQMELIGGYYEKTLIAMATEGLERYETCCLLSEQEQHQLLKEWNDTEVHYPDGCIHQLFEEQVKRSPDAIAIITENEQLTYRQLNEKANQLGHYLGKKGVKTESLVGICLERTPEMVIGLLAILKAG…
>k141_105294_trimmed (+1)		SQTSADSQGIFNIVGWNSSYTGEPIPVAQMREWLDDKVNVILAQQPKKVLEIGCGTGLILFQVAPHCQCYWGTDISSVALDDIHRINQEGPQLEQVRLLHSTADNFEGLESERFDTIILNS
>k141_1081914_trimmed (+1)		HLERGQHHNELTQFRYNVVLRIETILDFSTDFPELNWTEQQLTLSEARNQLGKSEGLRVIGVPNSRLFRPLKSVELLRNSQDFGTIEEFQAIKSDIIPENAVEPEDFSALAEDLSLSVWVTWSDTPDRYDVIFAPLENSRRNYIAFTPTHTAKPEWQLYANHPLRSKLNSKLIPQLRSYLQ
>k141_1092622_trimmed (-1)		QLQEIDPVTTLFGNVSQNKTGEQDSVLEVISTDLQEKINSLTANNSVNNLAFHLAVVQVLMFKYTAQVEFATATAALNTKTLDSLIFCRFNQHNFSSFKDLLRIIRKDLQEGYRHQNYTLDSLVKTLAARGGNLENIFDVAVIKEGLCADISSLNRFQLVFTIEADDSGVSVTFIKDKFPRDFVERMLGHYLEILEMVTSNPDIDLSEIDILTTEEREQLLRDWNDTAIEYPEKQWIHQLFEEQAKLYPEREAVIFENQELTYQELNEKANQLGHYLQKLGVKPEELVGIYLERSLEMVVGLLAVLKAGGAYVPLDPNYPQERLSYLLEDTGVKVIITGESLRGLLDEYRGIVVALDTDWSAISQESQNNCDSGVTGENLAYVIYTSGSTGKPKGVMNN…
>k141_111867_trimmed (+1)		HNELTQFRYNVVLRIETILDFSTDFPELNWTEQQLTLSEVRNQLGKSEGLRVIGVPNSRLFGPLKSAELLRNSQDFGTTEEFKAIKSNTIPENAVEPEDFSALAEDLSLSVWVTWSDTPDRYDVIFATLENSQRNYIAFTPTHTAKPEWQLYANHPLRSKLNSKLIPQLRSYLQ
>k141_1182717_trimmed (-1)		IDYQIRQLQEIDPVTTLFGNVSQNKTGEQDSVLEVISTDLQKKINSLTANNSVNNLAFHLAVVQVLMFKYTAQVEFATATAALNTQTLDSLIFCRFNQHNFSSFKDLLRIIRKDLQEGYRHQNYALDSLVKTLAARGGNLENIFDVAVIKEGLCADISSLNRFQLVFAIAADDSGVS
>k141_1187684_trimmed (+1)		LPPPIVDAYPLTALQLGMIFHSESQEAVYHDVFTYHIRADFNFPAFHTAIKEVVGRHGILRTAFALTDYQEPLQLVYEQVDLPLSVEDLTHLSTFEQEAVIDDWIEQEKNRPFDWATPPLLRFHLHRRSAETFNLTFSFHHSILDGWSVASLLTELLQQYLYLIDKNVLPLSPPPELEFRDFVALEKKILQSEDCRNYWHEKLKNVTLTKLPQWSKSQERDQDWNWVVPISAEVSQKLKQLSKQVGVPLKSVLLAAHFRVLSLLNNQKDVV
>k141_1193778_trimmed (+1)		RLYRTGDLARYLPDGNIEFLGRIDDQVKIRGFRIELGEIESHLSQHGDVSQAVVMAREDEPDYKQLVAYVVAKDKVSSSLEKALLLTSSAQEEFAVLKGESLPSLIEDLRNHLARSLPDYMVPSFFVFVDKIPLTSNGKIDRKALPAPDSSLRQVGDDYVTPTSQIEQELASIWSEVLRIERV
>k141_1256330_trimmed (-1)		AQVEFATATGALNTEKLESLIFCRFNQQNFSSFKDLLRIIRKDLQEGYRHQNYTLDSLVKTLAARGGNLENIFDVAVIKEGLCADISSLNRFQLVFAIAADDSGVSVTFIQDKFPRDFVKRMLGHYQKILETVTSNPDIDLSEIDILTTKEREQLLRDW
>k141_1302170_trimmed (-1)		PIGVAGELHIGGMGLARGYLNRLELTQEKFISNPFAEGKLYKTGDLARYLPEGNIEYLGRIDNQVKLRGLRIELGEIQTVLETHPNVEQTVVIMREDTLYNQRL
>k141_132807_trimmed (-1)		DNFNLTFSFHHSILDGWSVASLLTELLQQYLYLLDKKVLPLSPTPALSFRDFVALEKKTVQSPECQNYWQEKLRDVTLTKLPQWSKSNRVNQDWDWLVPISSQVSQGLKQLGKQVGVPLKSVLLAAHF
>k141_140266_trimmed (+1)		QKEKIALESCENVDSGVNLSHCAYVIYTSGSTGRPKGVVIEHHSTSTLINWAKQVFTQQELTGVLASTSICFDLSVFELFLPLAVGGKIIMAQNALELPNLKAADEVTLINTVPTAIAQLIGNIPETVGTVNLAGEPLSNYLPQKLYQ
>k141_14934_trimmed (-1)		VADDCTVVRGKQGLVTGIIPMTPIQEWFFEQNREEMHHFNQSVLLEIPDHVKGDLLSQSLRKLLEHHDALRLRFSYCEGQWQQVNEGMVGDVPFEVVDLAHVPPSQKAKTLEAIATTQQGSLSLESGQLVKVVLFTGQNQGHRLLIIIHHLAVDGVSWRILLEDLVNAYYQLEKGEKPQLPPKTVSFQDWAQLLRQKEMRSQLDYWLNRPWSEVKPLPVDDEQGKHNNKVETAVNLTITLDEQQTRNLLQVVPSAYNTQINDVLLTALAQTLTQWTQNPVIALDLEGHGREDLFSEVDLSRTVGWFTSLF
>k141_262311_trimmed (-1)		SEYQGNLSVYHDVFTYHIRADFSFPALHSAIQEIVQRHPVLRTSFALFEYQEPLQLVHRQIDVTLGLDDLTHLSTSEQDTAIDDWIEREKIRTFDWNIPPLFRFHLHRRSQDNFNLTFSFHHSILDGWSVASLLTELLQQYLYLLYKKVLPLSPTPALSFRDFVAL
>k141_351750_trimmed (+1)		RNYIAFTPTHTAKPEWQLYANHPLRSKLNSKLIPQLRSYLQNQLPEYMIPHAFVQLDAIPLTNSGKIDRRALPSPSYNSLRNSENFVAPCTPLEEILALIWAEVLGIEEVGIHDNFFELGGDSIRAIQVIAKARQMGFHFSLPQLLQHQTIQELANCVSYEIDTLGTEKTEVFSLISQEVRLNLPEEVEDAYPLTALQLGMIFHSEYQGNLSVYHDVFTYHIRADFSFPALHSAIQEIVQRHPVLRTSFALFEYQEPLQLVHRQIDVPLGLDDLTHLSPSEQDTAIDDWIEREKIRTFDWNSPPLFRFHLHRRSQDNFNLTFSFHHSILDGWSVASLLTELLQQYLYLLDKKVLPLSPTPA
>k141_405570_trimmed (-1)		TLKYDGNYLGEKQMELIGGYYEKTLSTIATQALEPYENYCLLGDRERHLLLRQWNQTQNQTPDHCIHEWFEAQVKRSPDAIAIVDQNERLTYDQLNQKANQLGHFLRKKGVKPEFLVGICLERSLDMVIGLLAILKAGGAYIPLDPAYPLSRLDLILKDSEVCVLLTQEKVIGR
>k141_44431_trimmed (+1)		SEGLRVIGVPNSRLFGPLKSVELLRNSQDFGTTEEFRAIKSDIIPENAVEPEDFSALAEDLSLSVWVTWSDTPDRYDVIFAPLENSRRNYIAFTPTHTAKPEWQLYANHPLRSKLNSKLIPQLRSYLQ
>k141_53411_trimmed (+1)		IEFVTATSAINTDKADSLIFCKFERQNVISFKELLKIIRRDLQEGYRHQNYTIENLVKTFLARGGNLNQIFDVCVIKEGFSSNIVSLDNFQLIFTISEHDHEVGVTFSQDTFSQDIIKRMLLHFCKILEIVTNNPDLNLSEIDILTDPEKEQLLKNWNNTTIEYPQKQLIHELFEEQVKLFPSQIAVVFENQELTYQQLNQKANQLGHYLQKLGVKSEEL
>k141_54240_trimmed (+1)		KEGLCADISSLNRFQLVFAIAADDSGVSVTFIQDKFPRDIVERMLGHYRKILETVTSNPDIYLLVIDILTTKEREQLLRDWNDRAIQYPEKQWIHQLFEEQAKLYPERVAVIFENQELTYQKLNEKANQLGHYLQKL
>k141_58423_trimmed (+1)		IGGEIRAKLYKTGDLARYIPDGNIEFLGRIDHQVKIRGFRIELGEIETILSEHPAVEQAVVIASAPETGSQTLIAYVVGQFHVGELLATSEKGQLFDEQIEQWQSLYNQIYSQTSADSQGIFNIVGWNSSYTGEPIPAALMREWLDDKVKVILAQQPKKVLEIGCGTGLILFQVAPHCQCYWGTDISSVALDHIQRINQEGPKL
>k141_585620_trimmed (-1)		PAERLATVLADCRPAVVLTQAPLALRVDASGGVPVQVVSADEALPYPDARQPARAHADSLAYVIYTSGSTGVPKGTLNLHRGPSNRIHAMQRQFQLTPHDRVLHKTPLTFDVSVWELFWPLSQGASVVLAEPQGHKDPLYLARTIAQQKVTVVHFVPSMLQVFLRAADTTGLGCVRYMMTSGEALTWELQGACIAAFPQARLINHYGPTETGIEVTHWCFDLQREDRIVPIGQPLANVRLHVLDGHGLQAPIGVPGELHIAGVQVGEGYLNNAPLTQERFITAEVAGRMERMYRTGDLARWLPDGQVEYIGRLDGQIKLRGMRVELGEIEGAVRAQPG
>k141_746922_trimmed (+1)		NPFSNEPNAKLYKTGDLARYLPDGNIDFLGRGDNQVKLRGFRVELGEIEATLGTYPQVKQKVVKVWEDSYRNKRLVAYLVGENGPINTEDLRRFLGQKLPEYMIPALFVSLETLPLTPNGKIDRSSLPLPEI
>k141_793931_trimmed (-1)		GGAISSKLYKTGDLARYLPDGNIEFLGRIDYQVKIRGFRIELGEVETTLSQHPAVEQAVVIAHEAETGSKTLIAYVVPHKQQGQLFDAQVGQWQNLYNETYSQISPQSSPMFNIVGWNSSYNGQPIPAEEMAEWLEDKVKTILHSKPQNVLEIGCGTGLILFQVAPHCGHYWGTDISSVALDYIRQQLSQPLSTQVTLLQRGADNFEGLEAHKFDTIILNSVVQYFPHIDYLLRVLEGGLKVLAPGGCIFLGDVRNLQLMEAFQADVEFEKASPDTSISQLKQRIYRKIEQENELLIDPDFFRAIKDYFPQINDVEIQLERGSQNELSQFRYNVVLHTKTLMEPSPAIQELNWQSTNLSEIKNEL
>k141_844277_trimmed (+1)		LDSYLQPVPIGVAGELHIGGMGLARGYLNRLELTQEKFISNPFAQGKLYKTGDLARYLPDGNIEYLGRIDNQVKLRGLRIELGEIQTVLETHPNVEQTVVIMRED
>k141_856972_trimmed (-1)		MEAHLVSIDYQIRQLQEIDPVTTLFGNVSQNKTGEQDSVIEVISTDLQEKINSLTANNSVNKLAFHLAVVQVLMFKYTAQVEFATATGALNTEKLESLIFCRFNQQNFRSFKDLLRIVRKDLQEGYRHQNYTLDSLVKTLAARGGNLENIFDVAVIKEGLCADISSLNRFQLVFAIAADDSGVSVTFIKDKFPRDFVERMLGHYRKILETVTSNPDIDLSEIDILTTKEREQLLRDWNDTAIQYPEKQWIHQLFEEQAKLYPERVAVIFENQELTYQELNEKANQLGHYLQKLGVKPEELVGIYLERSLEMVVGLLAVLKAGGAYVPLDPNYPQERLSYLLEDTGVKVIITAESLRGLLAEYRGIVVALDTDWPAISQESQNNCDSGVTGENLAYVIYT…
>k141_931445_trimmed (-1)		VFTRELLAGVLASTSFCFDISVFELFVPLSCGGKVILAENALHLATLPAAGEVTLVNTVPSAITELVRAKGIPDGVRTVNLAGEALPQRIAELLYQQERIQEVFNLYGPSENTVYSTYALVRRDGQKAPPIG
>k141_976356_trimmed (-1)		KVWEVSYRNERLVAYLVAENDPINTEDLRRFLGQKLPEYMIPALFVSLEALPLTPNGKIDRSRLPIPEIPSTSEQDFVPPHTQKEKILASIWQDVLSIKQVSRYDRFFEVGGDSIISIQVVARA

## Sheet: Terminase
>k141_1036379 trimmed (-1)		PYSDRDDRGRGIQRIVSYLDIEEKLVQICQARHISLCSFDSYQSQSTIQRLHAHGIRSIEMSTTNTAQLSYYNLTRQLLNEGRLILPRDSTWTHSLMAEMGGILQLANGKITHNERASGKDIIDAVVNA
>k141_107395 trimmed (+1)		LARKRKLDPIELFDELVYEGLAQVKTNHVIGIVEFAEQYLLAPGDTLFPPQRAILRALYNEPLPEDELAILQRWAEQDVTTWVPDRSYVNMVLECGRRGGKSVLASICVLYEFYCLINLDNPAKHYGLLSGSPIAIFVIARSGAQVNETLFGAIRGYANQSAYFKGLVNSGQIEILTQEIRCQTKNIAIYAKHTNSQSLVGYSLKMLVLDEAARFEYNELGESKADDIWSNVAKGLSTFGDKGKKIAISSAWGEGDYIQNLYKVATRDPRMVAFRLRTWDINLRPEVSEYNLKNSEDYIRDPVTAALEYEGIRSSRHGSFFQKEYIEEAVKGLSCLDARSMPLDITNGDDTRHYVSLQITRLERLSEGRSYLHVDYGLKKDSAAIAFVRSTKLEDGRWG…
>k141_1122378 trimmed (+1)		ESIRCPSKNVAIYAKHTNSPALVGYTLKALILDEVARFENRVENDGSITSTADDIWDNIGVAVKRFGSEGKRIAISSAWSVNDPIERLWNLTQADKNSLGFKLRTWDLNKRPESNREACNSDYIKDRAKAELEYEGIRTKGVGRFITQEMLDKCSKSKSIIDTSEVDEDLEIEGDIRHYVAVNIERLEKVTRDYTYFLHVDFSIKRDATALCISHPVVEDDEEGNPSWCIKVDGLIKWSPYLD
>k141_1220251 trimmed (+1)		GGYNRVNEGNGIVNTLLYQKRLMIAESCRRVYEDMGAYHRTSKEGFIKEEVAESQQDHLCFVAGTQVLTETGWQNIENLKVKDKVWSSKGLKNITFTGSRLAETIEVKEYNSSAIVRCTPDHPFYTNNGLISAENLSVMNNLNHLDQSQWESLLGISILTDNIWSSPALECVGNYSINRVYNIEVEESHNYFIKIGSNAVLVSNCDALRYVLATLEHKNIENIIPEGSVITTPERPVPKSNSLFAGLI
>k141_1342232 trimmed (+1)		NSQSLVGYSLKMLVLDEAARFEYNELGESKADDIWSNVAKGLSTFGDKGKKIAISSAWGEGDYIQNLYKVATRDARMVAFRLRTWDINLRPEVSEYSLKNSEDYIRDPVTAALEYEGIRSSMHGSFFQKEYIEEAVKGLSCLDARSIPLDITNGDDTRHYVSLQITRLERLNGGHSYLHVYYGLKKDSAAIALVRSTKLEDGRWGVIVDGLLVWKPYSDRDDRGRGIQRIVSYLDIEEKLVQICQARRISLCSFDSYQSQSTIQRLHAHGIRSTEMSTTNTAQLSYYNLTRQLLNEGRLILPRDSTWTHSLMAEMGGILQLASGKITHNERASGKDIIDAVANAVFNCVKEDSTLMGFSVSSSGIKSISSKTLKKNRELTTARGKGLLLAARKRRPSI
>k141_152289 trimmed (-1)		E*LCDGRSYLHVDYGLKKDSASLAFVRSTKLEDGRWGVIVDGLLVWKPYSDRDDRGRGIQRIVSYLDIEEKLVQICQARHISLCSFDSYQSQSTIQRLHAHGIRSIEMSATNTAQLSYYNLTRQLLNEGRLILPRDST
>k141_170707 trimmed (+1)		LARKRKLDPIELFDELVYEGLAQVKTNHVIGIVEFAEQYLLAPGDTLFPPQRAILRALYNEPLPGDELAILQRWAEQDLTTWVPDRSYVNMVLECGRRGGKSVLASICVLYEFYCLINLDNPAKHYGLLSGSPIAIFVIARSGAQVNETLFGAIRGYANQSAYFKGLVNSGQIEILTQEIRC
>k141_292708 trimmed (+1)		NCRGLKIYFAGLDEMQDIKPIAWTEVIMPALIDTKGSCALLTGCVAPNTFVLPRQGMTEIVEFNQDSCAKEYQPLKNVELYGLNNEFHKADSFFNNGYTETKIITSSFGFTLEASLNHPIWTKNGWKKMEELKEGDTVAIAHGMDIWGTKDPIDGFKIKRQYVPKTKGWLQPNQGMTKDFAYFLGLWLSQGTHKKQNGKYYISVKTTTQQMREFLESGKILGAMFKQDVGNVWSYVDNDLVELLKHIGMSTVSRRRRTLPLWLFQGRKSWAIAFIQGFMDIAGSIGTTGNRVAKIIHFTCNKTLAQQFQLLLSNLGVIAKVFVLPHDPEMAQLELTGSHFDTYCQLIGFGSDNKKTSSLGVQKLNPPDEPFNSNDYFWDTIESISDSENQTYDFTVPDT…
>k141_422895 trimmed (+1)		MLKKDKTLKLYLHPGQQTVFVSPKRFKVLVSSRRYGKSRLMLTMIIDKALNFKGAYDKASPPVVLLGMPSLKQAKQIHWNPLVKLLEGHPGIERIYKSECRISFKGKKPDIILRGLNEDNGDNCRGLKIYFAGLDEMQDIKPIAWTEVIMPALIDTKGSCALLTGCVAP
>k141_425863 trimmed (-1)		MLKKDKTLKLYLHPGQQTVFVSPKRFKVLVSSRRYGKSRLMLTMIIDKALNYKGAYDKASPPVVLLGMPSLKQAKQIHWNPLVKLLEGHPGIERIYKSECRISFKGNKPDIILRGLNEDNGDNCRGLKIYFAGLDEMQDIKPIAWTEVIMPALIDTKGSCALLTGCVAP
>k141_450670 trimmed (+1)		TSKEGFIKEEVAESQQDHLCFVAGTLILTETGWQNIESLKVKDKVWSSKGLKNITFTGS*LAETIEVKDYNSSAIVRCTPDHSFYSNNGLISAENLSVKNHLNYLE
>k141_452107 trimmed (+1)		KSTLASIIALYEFYGLISLQNPAKYYNLLANDPIAIFVIATTQAQVKETLYAKIKGFAEQSDYFKSLVNTGFIQI
>k141_506634 trimmed (-1)		DNKKTSSLGVQKLNPPDEPFNSNDYFWDTIESISDSENQTYDFTVPNTNSFWSNGFISHNTPKGYGTFFHSLYENGDKYKDWGAFHRTIYDNPFIPREEIERIKESLPEKVFRQECLASWENFDGQIF
>k141_665808 trimmed (-1)		FPRQEWVKIRSRNEALDCLVYAYAAATALGIARIDWNKLRESLSPQIEEKLEEVVDVPKVREQNKFQYPRSKKGNFASSW
>k141_755140 trimmed (+1)		NNLTDSLWSSPALECVGKYSINRVYNIEVEESHNYYIKIGSNAVLVSNCDALRYVLATLEHKNIENIIPEGSVINTPEKPVPKSNSLFAGLI
